# Supplementary material for: A new species of the genus Afissa Dieke, 1947 (Coleoptera, Coccinellidae) from China
Source: Biodivers Data J. 2025 May 30;13:e156613. doi: 10.3897/BDJ.13.e156613 (PMC12144553; doi:10.3897/BDJ.13.e156613)
Supplement: XML Treatment for Afissa [file BDJ.13.e156613-treatment1.xml]

<!DOCTYPE tp:taxon-treatment
  PUBLIC "-//TaxonX//DTD Taxonomic Treatment Publishing DTD v0 20100105//EN" "tax-treatment-NSO.dtd">
<tp:taxon-treatment xmlns:tp="http://www.plazi.org/taxpub"><tp:treatment-meta><mixed-citation publication-type="journal"><person-group><name><surname>Wang</surname><given-names>Lezhi</given-names></name><name><surname>Yang</surname><given-names>Qifan</given-names></name><name><surname>Zhang</surname><given-names>Quan</given-names></name><name><surname>Wang</surname><given-names>Xingmin</given-names></name></person-group><article-title>A new species of the genus <italic><tp:taxon-name><tp:taxon-name-part taxon-name-part-type="genus" reg="Afissa">Afissa</tp:taxon-name-part></tp:taxon-name></italic> Dieke, 1947 (<tp:taxon-name><tp:taxon-name-part taxon-name-part-type="order">Coleoptera</tp:taxon-name-part></tp:taxon-name>, <tp:taxon-name><tp:taxon-name-part taxon-name-part-type="family">Coccinellidae</tp:taxon-name-part></tp:taxon-name>) from China</article-title><source>Biodivers Data J</source><day>30</day><month>05</month><year>2025</year><volume>13</volume><pub-id pub-id-type="doi">10.3897/BDJ.13.e156613</pub-id></mixed-citation></tp:treatment-meta><tp:nomenclature><tp:taxon-name>
            <object-id xmlns:xlink="http://www.w3.org/1999/xlink" content-type="arpha" xlink:type="simple">852EEA83-42B3-58D6-A5D3-3AD484959740</object-id>
            <tp:taxon-name-part taxon-name-part-type="genus">Afissa</tp:taxon-name-part>
          </tp:taxon-name><tp:taxon-authority>Dieke, 1947</tp:taxon-authority><tp:nomenclature-citation-list><tp:nomenclature-citation><tp:taxon-name>
                <tp:taxon-name-part taxon-name-part-type="genus" reg="Afissa">Afissa</tp:taxon-name-part>
              </tp:taxon-name><comment> Dieke, 1947: 113. Type species (original designation): <italic><tp:taxon-name><tp:taxon-name-part taxon-name-part-type="genus" reg="Coccinella">Coccinella</tp:taxon-name-part><tp:taxon-name-part taxon-name-part-type="species" reg="flavicollis">flavicollis</tp:taxon-name-part></tp:taxon-name></italic> Thunberg, 1781. Type locality: East Indies. Synonymised with <italic><tp:taxon-name><tp:taxon-name-part taxon-name-part-type="genus" reg="Epilachna">Epilachna</tp:taxon-name-part></tp:taxon-name></italic> Chevrolat in Dejean, 1837, by <xref ref-type="bibr" rid="B12915907">Li and Cook (1961)</xref>. Resurrected from synonymy by <xref ref-type="bibr" rid="B12915853">Szawaryn et al. (2015)</xref>.</comment></tp:nomenclature-citation><tp:nomenclature-citation><tp:taxon-name>
                <tp:taxon-name-part taxon-name-part-type="genus" reg="Afissula">Afissula</tp:taxon-name-part>
              </tp:taxon-name><comment> Kapur, 1958. Type species (original designation): <italic><tp:taxon-name><tp:taxon-name-part taxon-name-part-type="genus" reg="Afissula">Afissula</tp:taxon-name-part><tp:taxon-name-part taxon-name-part-type="species" reg="rana">rana</tp:taxon-name-part></tp:taxon-name></italic> (<xref ref-type="bibr" rid="B12915872">Kapur 1958</xref>). Mentioned in <xref ref-type="bibr" rid="B12915891">Jadwiszczak and Węgrzynowicz (2003)</xref>; <xref ref-type="bibr" rid="B12922600">Kovár 2007</xref>; <xref ref-type="bibr" rid="B12915916">Ren et al. (2009)</xref>. Synonymised by <xref ref-type="bibr" rid="B12915853">Szawaryn et al. (2015)</xref>.</comment></tp:nomenclature-citation><tp:nomenclature-citation><tp:taxon-name>
                <tp:taxon-name-part taxon-name-part-type="genus" reg="Epilachna">Epilachna</tp:taxon-name-part>
              </tp:taxon-name><comment> Chevrolat in Dejean, 1837 (in part). Synonymised by <xref ref-type="bibr" rid="B12915863">Tomaszewska and Szawaryn (2016)</xref>.</comment></tp:nomenclature-citation></tp:nomenclature-citation-list></tp:nomenclature><tp:treatment-sec sec-type="Diagnosis"><title>Diagnosis</title><p><italic><tp:taxon-name><tp:taxon-name-part taxon-name-part-type="genus" reg="Afissa">Afissa</tp:taxon-name-part></tp:taxon-name></italic> can be reliably distinguished from all other <tp:taxon-name><tp:taxon-name-part taxon-name-part-type="genus" reg="Asian">Asian</tp:taxon-name-part></tp:taxon-name> representatives and the remaining genera of <tp:taxon-name><tp:taxon-name-part taxon-name-part-type="genus" reg="Epilachnini">Epilachnini</tp:taxon-name-part></tp:taxon-name> by a unique combination of morphological characters: antenna longer than head width; coxites much longer than wide; mandibular incisor edge without teeth; lateral margins of elytra most often not or hardly visible from above (sometimes visible from above, but narrow); metanepisternum with simple, smooth inner margin; mid- and hind coxae with smooth hind margin.</p></tp:treatment-sec><ref-list><ref id="B12915907"><element-citation xmlns:xlink="http://www.w3.org/1999/xlink" publication-type="article" xlink:type="simple"><person-group person-group-type="author"><name name-style="western"><surname>Li</surname><given-names>C. S.</given-names></name><name name-style="western"><surname>Cook</surname><given-names>E. F.</given-names></name></person-group><year>1961</year><article-title>The <tp:taxon-name><tp:taxon-name-part taxon-name-part-type="subfamily">Epilachninae</tp:taxon-name-part></tp:taxon-name> of Taiwan (Col.: <tp:taxon-name><tp:taxon-name-part taxon-name-part-type="family">Coccinellidae</tp:taxon-name-part></tp:taxon-name>)</article-title><source>Pacific Insects, Honolulu</source><volume>3</volume><issue>1</issue><fpage>31</fpage><lpage>91</lpage></element-citation></ref><ref id="B12915853"><element-citation xmlns:xlink="http://www.w3.org/1999/xlink" publication-type="article" xlink:type="simple"><person-group person-group-type="author"><name name-style="western"><surname>Szawaryn</surname><given-names>K</given-names></name><name name-style="western"><surname>Bocak</surname><given-names>L</given-names></name><name name-style="western"><surname>Ślipiński</surname><given-names>A</given-names></name><etal/></person-group><year>2015</year><article-title>Phylogeny and evolution of phytophagous ladybird beetles (<tp:taxon-name><tp:taxon-name-part taxon-name-part-type="order">Coleoptera</tp:taxon-name-part></tp:taxon-name>: <tp:taxon-name><tp:taxon-name-part taxon-name-part-type="family">Coccinellidae</tp:taxon-name-part></tp:taxon-name>: <tp:taxon-name><tp:taxon-name-part taxon-name-part-type="genus" reg="Epilachnini">Epilachnini</tp:taxon-name-part></tp:taxon-name>), with recognition of new genera</article-title><source>Systematic Entomology</source><volume>40</volume><issue>3</issue><fpage>547</fpage><lpage>569</lpage><pub-id pub-id-type="doi">10.1111/syen.12121</pub-id></element-citation></ref><ref id="B12915872"><element-citation xmlns:xlink="http://www.w3.org/1999/xlink" publication-type="article" xlink:type="simple"><person-group person-group-type="author"><name name-style="western"><surname>Kapur</surname><given-names>A. P.</given-names></name></person-group><year>1958</year><article-title><tp:taxon-name><tp:taxon-name-part taxon-name-part-type="family">Coccinellidae</tp:taxon-name-part></tp:taxon-name> of Nepal</article-title><source>Records of the Indian Museum</source><volume>53</volume><issue>1955</issue><fpage>309</fpage><lpage>338</lpage><pub-id pub-id-type="doi">10.26515/rzsi/v53/i3-4/1955/162012</pub-id></element-citation></ref><ref id="B12915891"><element-citation xmlns:xlink="http://www.w3.org/1999/xlink" publication-type="book" xlink:type="simple"><person-group person-group-type="author"><name name-style="western"><surname>Jadwiszczak</surname><given-names>A.</given-names></name><name name-style="western"><surname>Węgrzynowicz</surname><given-names>P.</given-names></name></person-group><year>2003</year><source>World catalogue of <tp:taxon-name><tp:taxon-name-part taxon-name-part-type="family">Coccinellidae</tp:taxon-name-part></tp:taxon-name>. Part I-<tp:taxon-name><tp:taxon-name-part taxon-name-part-type="subfamily">Epilachninae</tp:taxon-name-part></tp:taxon-name></source><publisher-name>Mantis, Olsztyn</publisher-name><size units="page">264</size></element-citation></ref><ref id="B12922600"><element-citation xmlns:xlink="http://www.w3.org/1999/xlink" publication-type="chapter" xlink:type="simple"><person-group person-group-type="author"><name name-style="western"><surname>Kovár</surname><given-names>I.</given-names></name></person-group><year>2007</year><chapter-title>Family Coccinellidae Latreille, 1807, pp. 568–631</chapter-title><person-group person-group-type="editor"><name name-style="western"><surname>Lobl</surname><given-names>I.</given-names></name><name name-style="western"><surname>Smetana</surname><given-names>A.</given-names></name></person-group><source>Catalogue of Palaearctic <tp:taxon-name><tp:taxon-name-part taxon-name-part-type="order">Coleoptera</tp:taxon-name-part></tp:taxon-name>, Vol. 4.</source><publisher-name>Apollo Books</publisher-name><publisher-loc>Stenstrup</publisher-loc><size units="page">935</size></element-citation></ref><ref id="B12915916"><element-citation xmlns:xlink="http://www.w3.org/1999/xlink" publication-type="book" xlink:type="simple"><person-group person-group-type="author"><name name-style="western"><surname>Ren</surname><given-names>S. X.</given-names></name><name name-style="western"><surname>Wang</surname><given-names>X. M.</given-names></name><name name-style="western"><surname>Pang</surname><given-names>H.</given-names></name><etal/></person-group><year>2009</year><source>Colored pictorial handbook of ladybird beetles in China</source><publisher-name>Science Press, Bejing</publisher-name><size units="page">336</size></element-citation></ref><ref id="B12915863"><element-citation xmlns:xlink="http://www.w3.org/1999/xlink" publication-type="article" xlink:type="simple"><person-group person-group-type="author"><name name-style="western"><surname>Tomaszewska</surname><given-names>Wioletta</given-names></name><name name-style="western"><surname>Szawaryn</surname><given-names>Karol</given-names></name></person-group><year>2016</year><article-title><tp:taxon-name><tp:taxon-name-part taxon-name-part-type="genus" reg="Epilachnini">Epilachnini</tp:taxon-name-part></tp:taxon-name> (<tp:taxon-name><tp:taxon-name-part taxon-name-part-type="order">Coleoptera</tp:taxon-name-part></tp:taxon-name>: <tp:taxon-name><tp:taxon-name-part taxon-name-part-type="family">Coccinellidae</tp:taxon-name-part></tp:taxon-name>)—A revision of the world genera</article-title><source>Journal of Insect Science</source><volume>16</volume><issue>1</issue><fpage>1</fpage><lpage>91</lpage><pub-id pub-id-type="doi">10.1093/jisesa/iew082</pub-id></element-citation></ref></ref-list></tp:taxon-treatment>
